# Supplementary material for: Comparative Preclinical Analysis of Anti-B7-H3 CAR-T Cells Targeting Neuroblastoma
Source: Biomedicines. 2025 Aug 31;13(9):2130. doi: 10.3390/biomedicines13092130 (PMC12467967; doi:10.3390/biomedicines13092130)
Supplement: Supplementary file 1 [file biomedicines-13-02130-s001.zip]

Archive with 2 entries (2 files):
- biomedicines-3796966-Supplement Table S1 - cell lines.pdf
- biomedicines-3796966-Supplement Table S2 - antibodies.pdf
